# Supplementary material for: Fission yeast type 2 node proteins Blt1p and Gef2p cooperate to ensure timely completion of cytokinesis
Source: BMC Mol Cell Biol. 2019 Jan 24;20:1. doi: 10.1186/s12860-018-0182-z (PMC6446504; doi:10.1186/s12860-018-0182-z)
Supplement: Supplementary file 3 — Standard curve with measurement of mean molecules per cell by fluorescence microscopy. (ZIP 507 kb) [file 12860_2018_182_MOESM3_ESM.zip]

Archive with 2 entries (2 files):
- Additional File 3.docx
- Additional File 3.pdf
